# Supplementary material for: Comparison of Radiography and Computed Tomography for Evaluation of Third Carpal Bone Fractures in Horses
Source: Animals (Basel). 2023 Apr 25;13(9):1459. doi: 10.3390/ani13091459 (PMC10177357; doi:10.3390/ani13091459)
Supplement: Supplementary file 1 [file animals-13-01459-s001.zip]

Archive with 1 entries (1 files):
- animals-2309418-supplementary.pdf
